# Supplementary material for: Impact of Postoperative Liver Injury on the Oncological Short- and Long-Term Outcome After Liver Resection for Hepatocellular Carcinoma
Source: Cancers (Basel). 2026 Apr 9;18(8):1199. doi: 10.3390/cancers18081199 (PMC13114595; doi:10.3390/cancers18081199)
Supplement: Supplementary file 1 [file cancers-18-01199-s001.zip]

Archive with 1 entries (1 files):
- cancers-4158925-supplementary.pdf
